# Supplementary material for: Pathling: analytics on FHIR
Source: J Biomed Semantics. 2022 Sep 8;13:23. doi: 10.1186/s13326-022-00277-1 (PMC9455941; doi:10.1186/s13326-022-00277-1)
Supplement: Supplementary file 1 — Additional file 1. Parameters used with the Aggregate Operation as part of the comparison of solutions. [file 13326_2022_277_MOESM1_ESM.json]

{
  "resourceType": "Parameters",
  "parameter": [
    {
      "name": "aggregation",
      "valueString": "count()"
    },
    {
      "name": "grouping",
      "valueString": "reverseResolve(Immunization.patient).vaccineCode.memberOf('https://aehrc.csiro.au/fhir/ValueSet/covid-19-vaccines') contains true"
    },
    {
      "name": "grouping",
      "valueString": "reverseResolve(Condition.subject).code.subsumedBy(http://snomed.info/sct|709044004) contains true or reverseResolve(Condition.subject).code.subsumedBy(http://snomed.info/sct|56265001) contains true or reverseResolve(Observation.subject).where(code.coding contains http://loinc.org|39156-5||'Body Mass Index').valueQuantity.where(system = 'http://unitsofmeasure.org').where(code = 'kg/m2').where(value > 30).empty().not()"
    },
    {
      "name": "filter",
      "valueString": "birthDate < @2004-07-30 and birthDate > @1962-07-30"
    }
  ]
}
