# Supplementary material for: Pathling: analytics on FHIR
Source: J Biomed Semantics. 2022 Sep 8;13:23. doi: 10.1186/s13326-022-00277-1 (PMC9455941; doi:10.1186/s13326-022-00277-1)
Supplement: Supplementary file 4 — Additional file 4. Jupyter Notebook showing a comparable analysis process using the Pathling Python API. [file 13326_2022_277_MOESM4_ESM.ipynb]

# %% [markdown]
# COVID-19 - unvaccinated high risk patients

Analysis of FHIR source data using a Pathling FHIR server.

This query counts patients, grouped by whether they have received a COVID-19 vaccination and whether they are high-risk based upon a number of factors (CKD, heart disease, BMI).


# %% [code]
from time import time

from pathling import PathlingContext
from pathling.coding import Coding
from pathling.etc import find_jar
from pyspark.sql import SparkSession, functions

start = time()
spark = SparkSession.builder.config('spark.jars', find_jar()).config('spark.executor.memory',
                                                                     '8g').getOrCreate()
pc = PathlingContext.create(spark, terminology_server_url='http://localhost:8081/fhir')

# %% [code]
from time import time

from pathling import PathlingContext
from pathling.coding import Coding
from pathling.etc import find_jar
from pyspark.sql import SparkSession, functions

start = time()
spark = SparkSession.builder.config('spark.jars', find_jar()).config('spark.executor.memory',
                                                                     '8g').getOrCreate()
pc = PathlingContext.create(spark, terminology_server_url='http://localhost:8081/fhir')

# %% [markdown]
## Load data from NDJSON

First we need to load the data from FHIR NDJSON files into Spark dataframes that we can work with.

# %% [code]
def load_resource(path, resource_type):
    json_resources = pc.spark.read.text(path)
    return pc.encode(json_resources, resource_type)


resources = ['Patient', 'Immunization', 'Condition', 'Observation']
resource_data = {
    resource_type: load_resource(
        f'file:///Users/gri306/Library/CloudStorage/OneDrive-CSIRO/Data/synthea/paper-md/fhir/{resource_type}.ndjson',
        resource_type)
    for resource_type in resources
}

# %% [markdown]
## Preparation

Filter the Patient resources to only those that meet our cohort criteria (ages 18-60).

# %% [code]
patients = resource_data['Patient']
filtered_patients = patients.filter(
    (patients.birthDate < '2004-07-30') & (patients.birthDate > '1962-07-30'))
# filtered_patients.toPandas()

# %% [markdown]
Join the Patient resources to their associated Immunization resources, and explode out the codings ready for later terminology functions.

# %% [code]
immunizations = resource_data['Immunization']
patients_immunizations = filtered_patients.join(
    immunizations,
    filtered_patients.id == functions.element_at(
        functions.split(immunizations.patient.reference, '/'), 2),
    'left_outer'
)
patients_immunizations = patients_immunizations.select(
    filtered_patients.id,
    functions.explode_outer(immunizations.vaccineCode.getField('coding')).alias('codings')
)

# %% [markdown]
Run the immunization codes through the `memberOf` function, testing whether they are within our COVID-19 vaccination value set.

# %% [code]
covid_19 = pc.member_of(patients_immunizations, patients_immunizations.codings,
                        'https://aehrc.csiro.au/fhir/ValueSet/covid-19-vaccines', 'covid_19')
covid_19 = covid_19.groupBy(filtered_patients.id).agg(
    functions.when(functions.max(covid_19.covid_19), True).otherwise(False).alias('covid_19'))
# covid_19.toPandas()

# %% [markdown]
Join the Patient resources to their associated Condition resources, and explode out the codings ready for later terminology functions.

# %% [code]
conditions = resource_data['Condition']
patients_conditions = filtered_patients.join(
    conditions,
    filtered_patients.id == functions.element_at(functions.split(conditions.subject.reference, '/'),
                                                 2),
    'left_outer'
)
patients_conditions = patients_conditions.select(
    filtered_patients.id,
    functions.explode_outer(conditions.code.getField('coding')).alias('codings')
)

# %% [markdown]
Run the condition codes through the `subsumes` function, testing if they are sub-types of chronic kidney disease.

# %% [code]
ckd = pc.subsumes(patients_conditions,
                  output_column_name='ckd',
                  left_coding=Coding(system='http://snomed.info/sct', code='709044004'),
                  right_coding_column=patients_conditions.codings)
ckd = ckd.groupBy(filtered_patients.id).agg(
    functions.when(functions.max(ckd.ckd), True).otherwise(False).alias('ckd'))
# ckd.toPandas()

# %% [markdown]
Run the condition codes through the `memberOf` function, testing whether they match an ECL expression that describes heart disease.

# %% [code]
# << 49601007|Cardiovascular disease| : << 363698007|Finding site| = << 80891009|Structure of heart|
heart_disease = pc.member_of(patients_conditions, patients_conditions.codings,
                             'http://snomed.info/sct?fhir_vs=ecl/%3C%3C%2049601007%20%3A%20%3C%3C%20363698007%20'
                             '%3D%20%3C%3C%2080891009%20', 'heart_disease')
heart_disease = heart_disease.groupBy(filtered_patients.id).agg(
    functions.when(functions.max(heart_disease.heart_disease), True).otherwise(False).alias(
        'heart_disease'))
# heart_disease.toPandas()

# %% [markdown]
Join the Patient resources to their associated Observation resources.

# %% [code]
observations = resource_data['Observation']
patients_observations = filtered_patients.join(
    observations,
    filtered_patients.id == functions.element_at(
        functions.split(observations.subject.reference, '/'), 2),
    'left_outer'
)
patients_observations = patients_observations.select(
    filtered_patients.id,
    functions.explode_outer(observations.code.getField('coding')).alias('codings'),
    observations.valueQuantity
)

# %% [markdown]
Test whether the Quantity values within the BMI observations are greater than 30.

# %% [code]
bmi_over_30 = patients_observations.select(
    filtered_patients.id,
    functions.when(
        (patients_observations.codings.system == 'http://loinc.org') &
        (patients_observations.codings.code == '39156-5') &
        observations.valueQuantity.isNotNull() &
        (observations.valueQuantity.system == 'http://unitsofmeasure.org') &
        (observations.valueQuantity.code == 'kg/m2'),
        observations.valueQuantity.value > 30).otherwise(False).alias('bmi_over_30')
)
bmi_over_30 = bmi_over_30.groupBy(filtered_patients.id).agg(
    functions.max(bmi_over_30.bmi_over_30).alias('bmi_over_30'))
# bmi_over_30.toPandas()

# %% [markdown]
## Final aggregation

# %% [markdown]
Join each of the risk factor dataframes together, and create an aggregate column `high_risk` which indicates if the patient exhibits any one of the risk factors.

# %% [code]
risk_factors = covid_19.withColumn('patient_id', covid_19.id).alias('covid_19').join(
    ckd.alias('ckd'),
    functions.col('covid_19.id') == functions.col(
        'ckd.id'), 'left_outer').join(
    heart_disease.alias('heart_disease'),
    functions.col('covid_19.id') == functions.col('heart_disease.id'), 'left_outer').join(
    bmi_over_30.alias('bmi_over_30'),
    functions.col('covid_19.id') == functions.col('bmi_over_30.id'), 'left_outer').withColumn(
    'high_risk', ckd.ckd | heart_disease.heart_disease | bmi_over_30.bmi_over_30)
# risk_factors.toPandas()

# %% [markdown]
Count the patients, grouped by whether they have had a COVID-19 vaccination and whether they are high-risk.

# %% [code]
aggregate = risk_factors.groupBy(covid_19.covid_19, risk_factors.high_risk).agg(
    functions.countDistinct(covid_19.id))
aggregate.toPandas()

# %% [markdown]
## List the high risk unvaccinated patients

Finally, we list out the patients that are high-risk and have not been vaccinated, along with the specific risk factors that were identified for each patient.

# %% [code]
patients_risk_factors = patients.alias('patients').join(
    risk_factors.alias('risk_factors'),
    functions.col('patients.id') == functions.col('risk_factors.patient_id'),
    'left_outer'
).filter((risk_factors.high_risk & ~risk_factors.covid_19))
patient_list = patients_risk_factors.select(
    functions.element_at(functions.element_at(patients.name, 1)['given'], 1).alias('given_name'),
    functions.element_at(patients.name, 1)['family'].alias('family_name'),
    functions.explode_outer(patients.telecom).alias('telecom'),
    risk_factors.ckd,
    risk_factors.heart_disease,
    risk_factors.bmi_over_30
)
patient_list = patient_list.filter(functions.col('telecom').system == 'phone').select(
    functions.col('given_name'),
    functions.col('family_name'),
    functions.col('telecom').value.alias('telephone'),
    functions.col('ckd'),
    functions.col('heart_disease'),
    functions.col('bmi_over_30')
)
patient_list.toPandas()

# %% [code]
print(f"Total execution time: {time() - start:.3f}")
