# Supplementary material for: Pathling: analytics on FHIR
Source: J Biomed Semantics. 2022 Sep 8;13:23. doi: 10.1186/s13326-022-00277-1 (PMC9455941; doi:10.1186/s13326-022-00277-1)
Supplement: Supplementary file 5 — Additional file 5. Jupyter Notebook showing a comparable analysis process using Python, the Python standard library and the Pandas data analysis package. [file 13326_2022_277_MOESM5_ESM.ipynb]

# %% [markdown]
# COVID-19 - unvaccinated high risk patients

Analysis of FHIR source data using Python, the Python standard library and the [Pandas](https://pandas.pydata.org/) data analysis package.

This query counts patients, grouped by whether they have received a COVID-19 vaccination and whether they are high-risk based upon a number of factors (CKD, heart disease, BMI).


# %% [code]
import json
from http.client import HTTPConnection
from time import time
from urllib.parse import urlencode

import pandas as pd

start = time()
tx_conn = HTTPConnection('localhost', 8081)

# %% [markdown]
## Load and extract required data

Load the FHIR NDJSON data, extract the required fields and construct a Pandas dataframe for each resource type.

# %% [code]
def get_resources(filename):
    with open(filename) as file:
        lines = file.readlines()
        return [json.loads(line.rstrip()) for line in lines]

# %% [code]
resources = ['Patient', 'Immunization', 'Condition', 'Observation']
resource_data = {
    resource: get_resources(
        f'/Users/gri306/Library/CloudStorage/OneDrive-CSIRO/Data/synthea/paper-md/fhir/{resource}.ndjson')
    for resource in resources
}

# %% [code]
patient_data = [
    {
        'id': patient['id'],
        'name': [
            f"{name['family']}, {name['given'][0]}"
            for name
            in patient['name']
            if name['use'] == 'official'
        ][0],
        'birth_date': patient['birthDate'],
        'telephone': [
            telecom['value']
            for telecom
            in patient['telecom']
            if telecom['system'] == 'phone'
        ][0]
    } for patient in resource_data['Patient']
]
patient_df = pd.DataFrame.from_records(data=patient_data)
patient_df

# %% [code]
immunization_data = [
    {
        'patient_id': immunization['patient']['reference'].split('/')[-1],
        'codes': immunization['vaccineCode']['coding']
    } for immunization in resource_data['Immunization']
]
immunization_df = pd.DataFrame.from_records(data=immunization_data)
immunization_df

# %% [code]
condition_data = [
    {
        'patient_id': condition['subject']['reference'].split('/')[-1],
        'codes': condition['code']['coding']
    } for condition in resource_data['Condition']
]
condition_df = pd.DataFrame.from_records(data=condition_data)
condition_df

# %% [code]
observation_data = [
    {
        'patient_id': observation['subject']['reference'].split('/')[-1],
        'code': observation['code']['coding'],
        'value_quantity': observation.get('valueQuantity')
    } for observation in resource_data['Observation']
]
observation_df = pd.DataFrame.from_records(data=observation_data)
observation_df = observation_df.explode('code')
observation_df

# %% [markdown]
## Terminology operations

Next we need to create a bunch of derived columns within our dataframes that contain the results of the required terminology queries against coded fields.

This will give us the necessary data to perform the following groupings:

* COVID-19 vaccine administered
* Chronic kidney disease
* Heart disease
* BMI > 30

# %% [markdown]
Create a function for testing membership of value sets using the [validate-code operation](https://hl7.org/fhir/valueset-operation-validate-code.html) on the terminology server. This uses memoization to remove redundant calls for duplicate codings.

# %% [code]
member_of_memo = {}


def any_member_of(url, codings):
    return any(map(lambda coding: member_of(url, coding), codings))


def member_of(url, coding):
    key = (url, coding['system'], coding['code'])
    if key not in member_of_memo:
        params = {
            'url': url,
            'system': coding['system'],
            'code': coding['code']
        }
        validate_code_url = f'/fhir/ValueSet/$validate-code?{urlencode(params)}'
        tx_conn.request('GET', validate_code_url)
        response = tx_conn.getresponse()
        json_string = response.read()
        parsed = json.loads(json_string)
        member_of_memo[key] = [
                                  parameter['valueBoolean']
                                  for parameter in parsed['parameter']
                                  if parameter['name'] == 'result'
                              ][0] == True
    return member_of_memo[key]

# %% [markdown]
Test the membership of each immunization code against our COVID-19 vaccine value set.

# %% [code]
immunization_df['covid_19'] = list(map(
    lambda codes: any_member_of('https://aehrc.csiro.au/fhir/ValueSet/covid-19-vaccines', codes),
    immunization_df['codes']
))
immunization_df

# %% [markdown]
Create a function for testing subsumption using the [subsumes operation](https://hl7.org/fhir/codesystem-operation-subsumes.html) on the terminology server. This uses memoization to remove redundant calls for duplicate codings.

# %% [code]
subsumes_memo = {}


def any_subsumes(system, code_a, codes):
    return any(map(lambda code_b: subsumes(system, code_a, code_b), codes))


def subsumes(system, code_a, code_b):
    key = (system, code_a, code_b)
    if key not in subsumes_memo:
        params = {
            'system': system,
            'codeA': code_a,
            'codeB': code_b
        }
        subsumes_url = f'/fhir/CodeSystem/$subsumes?{urlencode(params)}'
        tx_conn.request('GET', subsumes_url)
        response = tx_conn.getresponse()
        if response.status != 200:
            return False
        json_string = response.read()
        parsed = json.loads(json_string)
        subsumes_memo[key] = [
                                 parameter['valueCode']
                                 for parameter in parsed['parameter']
                                 if parameter['name'] == 'outcome'
                             ][0] == 'subsumes'
    return subsumes_memo[key]

# %% [markdown]
Test whether each condition code is subsumed by `709044004 |Chronic kidney disease|`.

# %% [code]
ckd_df = condition_df.copy()
ckd_df['ckd'] = list(map(
    lambda codes: any_subsumes('http://snomed.info/sct', '709044004', codes),
    list(map(lambda codings: [
        coding.get('code')
        for coding in codings
        if coding.get('system') == 'http://snomed.info/sct'
    ], condition_df['codes']))
))
ckd_df

# %% [markdown]
Test whether each condition code is a type of heart disease, using an [implicit value set](https://hl7.org/fhir/r4/snomedct.html#implicit) defined by the following ECL expression:

```
<< 49601007|Cardiovascular disease| :
<< 363698007|Finding site| = << 80891009|Structure of heart|
```

# %% [code]
heart_disease_value_set_url = 'http://snomed.info/sct?fhir_vs=ecl/%3C%3C%2049601007%20%3A%20%3C%3C%20363698007%20''%3D%20%3C%3C%2080891009%20'

heart_disease_df = condition_df.copy()
heart_disease_df['heart_disease'] = list(map(
    lambda codes: any_member_of(heart_disease_value_set_url, codes),
    condition_df['codes']
))
heart_disease_df

# %% [markdown]
Test whether each observation is for BMI, and whether the value is greater than 30 kg/m<sup>2</sup>.

# %% [code]
def is_bmi_over_30(code_and_quantity):
    code = code_and_quantity[0]
    quantity = code_and_quantity[1]
    if quantity is None:
        return False
    if code['system'] != 'http://loinc.org' or code['code'] != '39156-5':
        return False
    if quantity['system'] != 'http://unitsofmeasure.org' or quantity['code'] != 'kg/m2' or quantity[
        'value'] is None:
        return False
    return quantity['value'] > 30

# %% [code]
codes_and_quantities = list(observation_df[['code', 'value_quantity']].itertuples(index=False))
observation_df['bmi_over_30'] = list(map(is_bmi_over_30, codes_and_quantities))
observation_df

# %% [markdown]
## Filter and join dataframes

Next we need to join the dataframes together, so that we can link patients to immunizations, conditions and observations for which they are the subject.

# %% [markdown]
First let's filter the patients according to our cohort specification (ages 18-60).

# %% [code]
patient_df['birth_date'] = pd.to_datetime(patient_df['birth_date'])
filtered_patients = patient_df[
    (patient_df['birth_date'] < pd.Timestamp(2004, 7, 30)) &
    (patient_df['birth_date'] > pd.Timestamp(1962, 7, 30))
    ]
filtered_patients

# %% [markdown]
Now we can join patients across to their immunizations, conditions and observations.


# %% [code]
patients_immunizations = pd.merge(filtered_patients, immunization_df, left_on='id',
                                  right_on='patient_id')
patients_immunizations = patients_immunizations.groupby(
    'id').covid_19.max().to_frame().reset_index()
patients_immunizations

# %% [code]
patients_ckd = pd.merge(patients_immunizations, ckd_df, left_on='id',
                        right_on='patient_id')
patients_ckd = patients_ckd.groupby(['id', 'covid_19']).ckd.max().to_frame().reset_index()
patients_ckd

# %% [code]
patients_heart_disease = pd.merge(patients_ckd, heart_disease_df, left_on='id',
                                  right_on='patient_id')
patients_heart_disease = patients_heart_disease.groupby(
    ['id', 'covid_19', 'ckd']).heart_disease.max().to_frame().reset_index()
patients_heart_disease

# %% [code]
patients_all = pd.merge(patients_heart_disease, observation_df, left_on='id', right_on='patient_id')
patients_all = patients_all.groupby(
    ['id', 'covid_19', 'ckd', 'heart_disease']).bmi_over_30.max().to_frame().reset_index()
patients_all

# %% [markdown]
Next we will create a derived column that indicates whether the patient exhibits any of the risk factors.

# %% [code]
patients_all['high_risk'] = patients_all.ckd | patients_all.heart_disease | patients_all.bmi_over_30
patients_all

# %% [markdown]
Now we can get the counts for high-risk patients and their vaccination status.

# %% [code]
counts = patients_all.groupby(['covid_19', 'high_risk']).id.nunique()
counts.to_frame()

# %% [markdown]
## List the high risk unvaccinated patients

Finally, we list out the patients that are high-risk and have not been vaccinated, along with the specific risk factors that were identified for each patient.

Sort the data frame by patient name before display, so that our result is deterministic.

# %% [code]
filtered_patients = patients_all[patients_all.high_risk & ~patients_all.covid_19]
patient_list = pd.merge(filtered_patients, patient_df, left_on='id', right_on='id')
patient_list[['name', 'telephone', 'ckd', 'heart_disease', 'bmi_over_30']].sort_values('name')

# %% [code]
print(f"Total execution time: {time() - start:.3f} s")
