# Supplementary material for: Pathling: analytics on FHIR
Source: J Biomed Semantics. 2022 Sep 8;13:23. doi: 10.1186/s13326-022-00277-1 (PMC9455941; doi:10.1186/s13326-022-00277-1)
Supplement: Supplementary file 6 — Additional file 6 FHIR value set representing COVID-19 vaccine codes. [file 13326_2022_277_MOESM6_ESM.json]

{
  "resourceType": "ValueSet",
  "meta": {
    "profile": [
      "http://ontoserver.csiro.au/fhir/StructureDefinition/minimalvalueset",
      "http://hl7.org/fhir/StructureDefinition/shareablevalueset"
    ],
    "versionId": "1",
    "lastUpdated": "2022-07-30T17:24:11.336+10:00"
  },
  "url": "https://aehrc.csiro.au/fhir/ValueSet/covid-19-vaccines",
  "version": "1.0.0",
  "title": "COVID-19 Vaccines",
  "status": "draft",
  "contact": [
    {
      "telecom": [
        {
          "system": "email",
          "value": "John.Grimes@csiro.au"
        }
      ],
      "name": "John Grimes"
    }
  ],
  "compose": {
    "include": [
      {
        "system": "http://hl7.org/fhir/sid/cvx",
        "concept": [
          {
            "code": "212",
            "display": "COVID-19 vaccine, vector-nr, rS-Ad26, PF, 0.5 mL"
          },
          {
            "code": "207",
            "display": "COVID-19, mRNA, LNP-S, PF, 100 mcg/0.5 mL dose"
          },
          {
            "code": "208",
            "display": "COVID-19, mRNA, LNP-S, PF, 30 mcg/0.3 mL dose"
          }
        ]
      }
    ]
  },
  "description": "COVID-19 Vaccines",
  "text": {
    "status": "generated",
    "div": "<div xmlns=\"http://www.w3.org/1999/xhtml\"><h2>COVID-19 Vaccines</h2><tt>https://aehrc.csiro.au/fhir/ValueSet/covid-19-vaccines</tt><p>COVID-19 Vaccines</p></div>"
  },
  "name": "Covid_19_vaccines",
  "experimental": true,
  "publisher": "Australian e-Health Research Centre, CSIRO",
  "copyright": "Dedicated to the public domain via CC0: https://creativecommons.org/publicdomain/zero/1.0/",
  "id": "8686365b-f5a0-456b-9e34-769d89eca0e9"
}
